# Supplementary material for: Research on the mechanism of pore structure on water transportation in cement-based materials
Source: PLoS One. 2025 Jul 11;20(7):e0327659. doi: 10.1371/journal.pone.0327659 (PMC12250452; doi:10.1371/journal.pone.0327659)
Supplement: S1 Data — (XLSX) [file pone.0327659.s001.xlsx]

## Sheet: C-MIP
Pore Diameter	intrusion volume	Pore Diameter	intrusion volume	Pore Diameter	intrusion volume		Pore Diameter	Cumulative Volume (mL/g)	Pore Diameter	Cumulative Volume (mL/g)	Pore Diameter (nm)	Cumulative Volume (mL/g)		Pressure (psia)	Cumulative Volume (mL/g)	Pressure (psia)	Cumulative Volume (mL/g)	Pressure (psia)	Cumulative Volume (mL/g)	Pressure (psia)	Cumulative Volume (mL/g)	Pressure (psia)	Cumulative Volume (mL/g)	Pressure (psia)	Cumulative Volume (mL/g)
nm	mL/g	nm	mL/g	nm	mL/g		nm	％	nm	％	nm	％
C1		C2		C3			C1		C2		C3			C1				C2				C3
														进贡压力		退贡压力		进贡压力		退贡压力		进贡压力		退贡压力
368356	0	368356	0	367398	0		368356	6.18237E-31	368356	5.29998E-31	367398	7.56543E-31		0.491	6.18237E-31	32979.6	0.0544	0.491	5.29998E-31	32979.7	0.04228	0.49228	7.56543E-31	32990.6	0.04266
301154	0.00284	301154	0.00274	299473	0.00304		301154	0.00284	301154	0.00274	299473	0.00304		0.60057	0.00284	27306.1	0.05496	0.60057	0.00274	27306.2	0.04265	0.60394	0.00304	27308.4	0.0431
256928	0.00184	256928	0.00209	258080	0.00178		256928	0.00468	256928	0.00483	258080	0.00483		0.70395	0.00468	21018.7	0.05496	0.70395	0.00483	21018.8	0.04265	0.7008	0.00483	21017.6	0.0431
225850	0.00147	225850	0.00156	226261	0.00157		225850	0.00616	225850	0.0064	226261	0.00639		0.80081	0.00616	16028.2	0.05496	0.80081	0.0064	16028.3	0.04265	0.79936	0.00639	16031.2	0.0431
200527	0.00121	200527	0.0011	201481	0.00133		200527	0.00737	200527	0.00749	201481	0.00772		0.90194	0.00737	12432	0.05496	0.90194	0.00749	12432.1	0.04265	0.89767	0.00772	12431.4	0.0431
180861	9.63145E-4	180861	8.52805E-4	180791	8.84019E-4		180861	0.00834	180861	0.00835	180791	0.00861		1.00001	0.00834	9642.31	0.05496	1.00001	0.00835	9642.4	0.04265	1.0004	0.00861	9627.85	0.0431
144671	0.00181	144671	0.00171	144654	0.00164		144671	0.01014	144671	0.01005	144654	0.01025		1.25017	0.01014	7318.47	0.05496	1.25017	0.01005	7318.56	0.04265	1.25032	0.01025	7320.38	0.0431
120484	0.00103	120484	8.83264E-4	120647	0.00107		120484	0.01118	120484	0.01093	120647	0.01132		1.50114	0.01118	5719.68	0.05496	1.50114	0.01093	5719.78	0.04265	1.49912	0.01132	5719.34	0.0431
100658	8.08567E-4	100658	7.71587E-4	100763	8.26049E-4		100658	0.01199	100658	0.01171	100763	0.01214		1.7968	0.01199	3306.07	0.05457	1.7968	0.01171	3306.17	0.04212	1.79494	0.01214	3305.24	0.04298
90292.9	4.87518E-4	90292.9	3.55336E-4	90239.5	3.62302E-4		90292.9	0.01247	90292.9	0.01206	90239.5	0.01251		2.00308	0.01247	2003.98	0.05306	2.00308	0.01206	2004.08	0.04094	2.00426	0.01251	2003.88	0.04168
72845.9	7.84785E-4	72845.9	6.90366E-4	72816	6.81128E-4		72845.9	0.01326	72845.9	0.01275	72816	0.01319		2.48282	0.01326	1202.8	0.05097	2.48282	0.01275	1202.9	0.03942	2.48384	0.01319	1202.86	0.04007
60615.3	5.113E-4	60615.3	4.87317E-4	60622.5	4.7824E-4		60615.3	0.01377	60615.3	0.01324	60622.5	0.01367		2.98379	0.01377	702.497	0.04826	2.98379	0.01324	702.58	0.03748	2.98344	0.01367	700.457	0.03827
51924	4.39955E-4	51924	3.35031E-4	51934.1	3.33318E-4		51924	0.01421	51924	0.01357	51934.1	0.014		3.48324	0.01421	502.722	0.04647	3.48324	0.01357	502.801	0.03617	3.48256	0.014	503.168	0.03721
45428.1	3.68612E-4	45428.1	2.74117E-4	45385.5	3.33318E-4		45428.1	0.01458	45428.1	0.01385	45385.5	0.01433		3.98131	0.01458	303.035	0.04419	3.98131	0.01385	303.106	0.03456	3.98505	0.01433	302.511	0.03599
36300.1	5.23191E-4	36300.1	3.85792E-4	36315.2	3.33318E-4		36300.1	0.0151	36300.1	0.01423	36315.2	0.01467		4.98245	0.0151	201.302	0.04269	4.98245	0.01423	201.368	0.03355	4.98039	0.01467	202.638	0.03509
30251	3.92393E-4	30251	2.84269E-4	30265.6	2.89842E-4		30251	0.01549	30251	0.01452	30265.6	0.01496		5.97876	0.01549	121.273	0.04107	5.97876	0.01452	121.331	0.03253	5.97588	0.01496	122.534	0.03416
27904.9	1.54578E-4	27904.9	1.2183E-4	27909	1.30429E-4		27904.9	0.01565	27904.9	0.01464	27909	0.01509		6.48142	0.01565	87.5945	0.04018	6.48142	0.01464	87.6492	0.0319	6.48047	0.01509	87.7934	0.03364
25916.5	1.54577E-4	25916.5	1.11676E-4	25922.2	1.73905E-4		25916.5	0.0158	25916.5	0.01475	25922.2	0.01526		6.97869	0.0158	51.9688	0.03908	6.97869	0.01475	52.0205	0.03109	6.97717	0.01526	52.9323	0.03306
24195.5	1.18909E-4	24195.5	1.01526E-4	24191.4	1.59413E-4		24195.5	0.01592	24195.5	0.01485	24191.4	0.01542		7.47508	0.01592	33.1805	0.03824	7.47508	0.01485	33.2291	0.03051	7.47637	0.01542	32.3263	0.03254
21340	2.2592E-4	21340	1.72591E-4	21351.4	1.88399E-4		21340	0.01615	21340	0.01503	21351.4	0.01561		8.47533	0.01615			8.47533	0.01503			8.47082	0.01561
19096.2	2.02144E-4	19096.2	1.52287E-4	19100.3	7.24588E-5		19096.2	0.01635	19096.2	0.01518	19100.3	0.01568		9.47116	0.01635			9.47116	0.01518			9.46913	0.01568
17281	1.90251E-4	17281	1.72592E-4	17286.8	2.0289E-4		17281	0.01654	17281	0.01535	17286.8	0.01588		10.466	0.01654			10.466	0.01535			10.4625	0.01588
15443.7	2.49704E-4	15443.7	1.52288E-4	15445.7	4.2027E-4		15443.7	0.01679	15443.7	0.0155	15445.7	0.0163		11.7111	0.01679			11.7111	0.0155			11.7096	0.0163
13960.4	2.25924E-4	13960.4	1.62438E-4	13960	1.44919E-4		13960.4	0.01702	13960.4	0.01567	13960	0.01645		12.9554	0.01702			12.9554	0.01567			12.9559	0.01645
12515.9	2.0214E-4	12515.9	1.42133E-4	12482.6	2.17384E-4		12515.9	0.01722	12515.9	0.01581	12482.6	0.01667		14.4507	0.01722			14.4507	0.01581			14.4892	0.01667
11311.8	1.54581E-4	11311.8	1.31981E-4	11318.8	1.3043E-4		11311.8	0.01737	11311.8	0.01594	11318.8	0.0168		15.9889	0.01737			15.9889	0.01594			15.979	0.0168
10057.6	2.37813E-4	10057.6	2.13202E-4	10060.2	2.31871E-4		10057.6	0.01761	10057.6	0.01615	10060.2	0.01703		17.9827	0.01761			17.9827	0.01615			17.9781	0.01703
9057.17	2.02142E-4	9057.17	1.42135E-4	9057.12	2.02889E-4		9057.17	0.01781	9057.17	0.01629	9057.12	0.01723		19.9691	0.01781			19.9691	0.01629			19.9692	0.01723
8053.28	2.97267E-4	8053.28	1.62441E-4	8052.16	2.0289E-4		8053.28	0.01811	8053.28	0.01646	8052.16	0.01743		22.4584	0.01811			22.4584	0.01646			22.4615	0.01743
7247.51	2.14031E-4	7247.51	1.92896E-4	7247.36	1.44921E-4		7247.51	0.01832	7247.51	0.01665	7247.36	0.01758		24.9552	0.01832			24.9552	0.01665			24.9558	0.01758
6630.49	5.13084E-5	6635.33	3.57572E-5	6533.93	9.48496E-5		6630.49	0.01837	6635.33	0.01669	6533.93	0.01767		27.2776	0.01837			27.2577	0.01669			27.6807	0.01767
5870.56	1.03356E-4	5874.29	6.8251E-5	5874.57	1.65632E-4		5870.56	0.01848	5874.29	0.01675	5874.57	0.01784		30.8086	0.01848			30.789	0.01675			30.7875	0.01784
5188.16	1.48727E-4	5190.91	7.77971E-5	5215.02	1.96433E-4		5188.16	0.01863	5190.91	0.01683	5215.02	0.01804		34.8609	0.01863			34.8424	0.01683			34.6813	0.01804
4822.11	3.25646E-5	4824.53	4.29414E-5	4970.94	1.35409E-4		4822.11	0.01866	4824.53	0.01687	4970.94	0.01817		37.5071	0.01866			37.4883	0.01687			36.3841	0.01817
3794.23	3.69526E-4	3795.55	2.13919E-4	3824.88	2.15629E-4		3794.23	0.01903	3795.55	0.01709	3824.88	0.01839		47.668	0.01903			47.6514	0.01709			47.2861	0.01839
3427	2.57645E-4	3427.96	1.33075E-4	3456.1	1.46471E-4		3427	0.01929	3427.96	0.01722	3456.1	0.01853		52.776	0.01929			52.7613	0.01722			52.3317	0.01853
2915.58	4.85385E-4	2916.16	3.05306E-4	2912.07	3.14401E-4		2915.58	0.01977	2916.16	0.01753	2912.07	0.01885		62.0334	0.01977			62.0211	0.01753			62.1082	0.01885
2487.64	6.34672E-4	2487.86	2.69692E-4	2502.96	2.43392E-4		2487.64	0.02041	2487.86	0.0178	2502.96	0.01909		72.7049	0.02041			72.6985	0.0178			72.26	0.01909
2057.78	7.71174E-4	2057.83	4.53461E-4	2071.69	4.87894E-4		2057.78	0.02118	2057.83	0.01825	2071.69	0.01958		87.8926	0.02118			87.8906	0.01825			87.3023	0.01958
1602.8	0.00126	1602.74	7.91496E-4	1611.51	6.40677E-4		1602.8	0.02244	1602.74	0.01904	1611.51	0.02022		112.842	0.02244			112.847	0.01904			112.232	0.02022
1311.69	0.00124	1311.58	7.15943E-4	1315.22	4.11183E-4		1311.69	0.02368	1311.58	0.01976	1315.22	0.02063		137.886	0.02368			137.898	0.01976			137.516	0.02063
1051.55	0.00153	1051.4	7.01858E-4	1054.88	5.17245E-4		1051.55	0.02521	1051.4	0.02046	1054.88	0.02115		171.997	0.02521			172.022	0.02046			171.454	0.02115
835.113	0.00175	834.961	8.15108E-4	833.256	5.73477E-4		835.113	0.02696	834.961	0.02127	833.256	0.02172		216.574	0.02696			216.613	0.02127			217.056	0.02172
674.453	0.00148	674.319	6.18102E-4	676.194	4.00962E-4		674.453	0.02844	674.319	0.02189	676.194	0.02212		268.163	0.02844			268.217	0.02189			267.473	0.02212
554.138	0.0015	554.026	7.03987E-4	551.975	6.29578E-4		554.138	0.02994	554.026	0.0226	551.975	0.02275		326.387	0.02994			326.453	0.0226			327.666	0.02275
432.54	0.0016	432.46	8.12011E-4	433.41	6.3221E-4		432.54	0.03154	432.46	0.02341	433.41	0.02338		418.143	0.03154			418.221	0.02341			417.304	0.02338
349.591	0.00121	349.533	6.38591E-4	349.958	6.89793E-4		349.591	0.03275	349.533	0.02405	349.958	0.02407		517.357	0.03275			517.444	0.02405			516.815	0.02407
283.312	0.00114	283.269	5.43877E-4	283.877	6.54612E-4		283.312	0.03389	283.269	0.02459	283.877	0.02473		638.391	0.03389			638.486	0.02459			637.12	0.02473
226.979	0.00129	226.949	6.25242E-4	226.785	7.04193E-4		226.979	0.03517	226.949	0.02522	226.785	0.02543		796.828	0.03517			796.934	0.02522			797.511	0.02543
183.163	0.0013	183.142	5.90222E-4	183.301	6.51034E-4		183.163	0.03648	183.142	0.02581	183.301	0.02608		987.443	0.03648			987.56	0.02581			986.705	0.02608
151.137	0.00112	151.121	5.18564E-4	151.214	4.78147E-4		151.137	0.0376	151.121	0.02633	151.214	0.02656		1196.69	0.0376			1196.81	0.02633			1196.08	0.02656
120.88	0.00136	120.869	7.74693E-4	120.842	6.87599E-4		120.88	0.03896	120.869	0.0271	120.842	0.02725		1496.23	0.03896			1496.36	0.0271			1496.7	0.02725
95.4162	0.00144	95.409	9.34662E-4	95.4542	7.65763E-4		95.4162	0.0404	95.409	0.02803	95.4542	0.02802		1895.52	0.0404			1895.66	0.02803			1894.77	0.02802
77.1299	0.0013	77.1252	9.78289E-4	77.1557	7.99324E-4		77.1299	0.0417	77.1252	0.02901	77.1557	0.02881		2344.92	0.0417			2345.06	0.02901			2344.14	0.02881
69.0466	7.08297E-4	69.0428	5.89767E-4	69.0607	4.51194E-4		69.0466	0.04241	69.0428	0.0296	69.0607	0.02927		2619.44	0.04241			2619.59	0.0296			2618.9	0.02927
62.505	6.64901E-4	62.5019	6.19786E-4	62.5053	4.61986E-4		62.505	0.04307	62.5019	0.03022	62.5053	0.02973		2893.58	0.04307			2893.73	0.03022			2893.57	0.02973
55.7655	8.04599E-4	55.763	7.88802E-4	55.779	5.56681E-4		55.7655	0.04387	55.763	0.03101	55.779	0.03028		3243.29	0.04387			3243.43	0.03101			3242.5	0.03028
50.3509	7.61006E-4	50.349	7.56236E-4	50.3578	5.38932E-4		50.3509	0.04464	50.349	0.03177	50.3578	0.03082		3592.06	0.04464			3592.2	0.03177			3591.57	0.03082
40.2641	0.00159	40.2629	0.00152	40.2724	0.0012		40.2641	0.04623	40.2629	0.03329	40.2724	0.03203		4491.93	0.04623			4492.07	0.03329			4491.01	0.03203
32.3955	0.00149	32.3947	0.00137	32.4085	0.00114		32.3955	0.04772	32.3947	0.03465	32.4085	0.03317		5582.99	0.04772			5583.12	0.03465			5580.75	0.03317
26.2973	0.0013	26.2968	0.00117	26.2981	0.00112		26.2973	0.04902	26.2968	0.03583	26.2981	0.03429		6877.64	0.04902			6877.76	0.03583			6877.43	0.03429
23.4152	5.47487E-4	23.4148	4.97159E-4	23.4148	4.78718E-4		23.4152	0.04957	23.4148	0.03632	23.4148	0.03477		7724.2	0.04957			7724.33	0.03632			7724.32	0.03477
21.1137	5.05116E-4	21.1133	4.79192E-4	21.0984	5.14783E-4		21.1137	0.05008	21.1133	0.0368	21.0984	0.03528		8566.18	0.05008			8566.32	0.0368			8572.36	0.03528
19.9378	2.53059E-4	19.9375	2.5145E-4	19.9539	2.58096E-4		19.9378	0.05033	19.9375	0.03705	19.9539	0.03554		9071.4	0.05033			9071.53	0.03705			9064.05	0.03554
18.8975	2.71395E-4	18.8973	2.77184E-4	18.9026	5.02706E-4		18.8975	0.0506	18.8973	0.03733	18.9026	0.03604		9570.74	0.0506			9570.88	0.03733			9568.2	0.03604
17.1085	5.35566E-4	17.1083	5.27766E-4	17.1246	4.70251E-4		17.1085	0.05114	17.1083	0.03786	17.1246	0.03651		10571.5	0.05114			10571.7	0.03786			10561.6	0.03651
13.7356	7.89341E-4	13.7354	8.7307E-4	13.7371	0.00103		13.7356	0.05193	13.7354	0.03873	13.7371	0.03755		13167.5	0.05193			13167.7	0.03873			13166.1	0.03755
11.0532	7.19775E-4	11.0531	8.55707E-4	11.0531	0.00106		11.0532	0.05265	11.0531	0.03959	11.0531	0.03861		16363.1	0.05265			16363.2	0.03959			16363.1	0.03861
9.06214	5.63323E-4	9.06209	7.38058E-4	9.06437	0.00127		9.06214	0.05321	9.06209	0.04033	9.06437	0.03988		19958.1	0.05321			19958.3	0.04033			19953.2	0.03988
7.23882	6.79795E-4	7.23879	8.69963E-4	7.23825	0.00113		7.23882	0.05389	7.23879	0.0412	7.23825	0.04101		24985.2	0.05389			24985.3	0.0412			24987.2	0.04101
6.03114	5.11475E-4	6.03112	7.32172E-4	6.03057	0.00114		6.03114	0.0544	6.03112	0.04193	6.03057	0.04215		29988.3	0.0544			29988.4	0.04193			29991.1	0.04215
5.48411	1.83284E-6	5.48409	3.51701E-4	5.48227	5.14209E-4		5.48411	0.0544	5.48409	0.04228	5.48227	0.04266		32979.6	0.0544			32979.7	0.04228			32990.6	0.04266

## Sheet: P-MIP
Pore Diameter	intrusion volume	Pore Diameter	intrusion volume	Pore Diameter	intrusion volume		Pore Diameter	Cumulative Volume (mL/g)	Pore Diameter	Cumulative Volume (mL/g)	Pore Diameter (nm)	Cumulative Volume (mL/g)		Pressure (psia)	Cumulative Volume (mL/g)	Pressure (psia)	Cumulative Volume (mL/g)	Pressure (psia)	Cumulative Volume (mL/g)	Pressure (psia)	Cumulative Volume (mL/g)	Pressure (psia)	Cumulative Volume (mL/g)	Pressure (psia)	Cumulative Volume (mL/g)
nm	mL/g	nm	mL/g	nm	mL/g		nm	％	nm	％	nm	％
P1		P2		P3			P1		P2		P3			P1				P2				P3
														进贡压力		退贡压力		进贡压力		退贡压力		进贡压力		退贡压力
368403	0	367966	0	367966	0		368403	1.91534E-30	367966	2.40674E-30	367966	3.18877E-30		0.49094	1.91534E-30	32994.6	0.13469	0.49152	2.40674E-30	32991.3	0.18791	0.49152	3.18877E-30	32991.4	0.24424
301192	0.00434	302028	0.00454	302028	0.00537		301192	0.00434	302028	0.00454	302028	0.00537		0.60049	0.00434	27308.7	0.13516	0.59883	0.00454	27320.7	0.18834	0.59883	0.00537	27320.8	0.24519
258912	0.00241	257833	0.00325	257833	0.00339		258912	0.00674	257833	0.00779	257833	0.00876		0.69855	0.00674	21021.2	0.13516	0.70147	0.00779	21030.2	0.18834	0.70147	0.00876	21030.2	0.24519
225856	0.00233	225801	0.00202	225801	0.00228		225856	0.00908	225801	0.00981	225801	0.01104		0.80079	0.00908	16027.4	0.13516	0.80098	0.00981	16026.8	0.18834	0.80098	0.01104	16026.9	0.24519
201037	0.00156	201695	0.00188	201695	0.00167		201037	0.01064	201695	0.01168	201695	0.01271		0.89965	0.01064	12431.2	0.13516	0.89672	0.01168	12424.9	0.18773	0.89672	0.01271	12425	0.24519
180972	0.00111	180674	0.00133	180674	0.00154		180972	0.01175	180674	0.01301	180674	0.01425		0.9994	0.01175	9632.92	0.13516	1.00105	0.01301	9628.31	0.18586	1.00105	0.01425	9628.36	0.24317
144633	0.0023	144358	0.00252	144358	0.00364		144633	0.01404	144358	0.01553	144358	0.01789		1.2505	0.01404	7321.32	0.13282	1.25288	0.01553	7324.98	0.18232	1.25288	0.01789	7325.03	0.23924
120557	0.00145	120282	0.00151	120282	0.0016		120557	0.01549	120282	0.01705	120282	0.0195		1.50023	0.01549	5717.18	0.1297	1.50367	0.01705	5716.31	0.17817	1.50367	0.0195	5716.36	0.23469
100843	0.00104	100893	0.00105	100893	0.00136		100843	0.01653	100893	0.0181	100893	0.02085		1.79352	0.01653	3309.38	0.12144	1.79263	0.0181	3306.79	0.16771	1.79263	0.02085	3306.83	0.22249
90319	5.18793E-4	90286.1	5.4987E-4	90286.1	8.02023E-4		90319	0.01705	90286.1	0.01865	90286.1	0.02165		2.0025	0.01705	2007.14	0.11353	2.00323	0.01865	2003.75	0.15673	2.00323	0.02165	2003.79	0.20807
72786.9	8.89357E-4	72816.8	9.6227E-4	72816.8	0.00123		72786.9	0.01794	72816.8	0.01961	72816.8	0.02289		2.48484	0.01794	1206.2	0.10613	2.48382	0.01961	1202.61	0.14545	2.48382	0.02289	1202.65	0.19143
60600.2	5.18791E-4	60646.6	5.95693E-4	60646.6	6.78634E-4		60600.2	0.01845	60646.6	0.02021	60646.6	0.02357		2.98454	0.01845	705.999	0.09733	2.98225	0.02021	702.295	0.13272	2.98225	0.02357	702.345	0.17093
51947.4	4.07623E-4	51922.4	4.12403E-4	51922.4	6.16942E-4		51947.4	0.01886	51922.4	0.02062	51922.4	0.02418		3.48166	0.01886	505.926	0.09095	3.48334	0.02062	502.96	0.12351	3.48334	0.02418	503.019	0.15549
45434.9	3.33508E-4	45386.2	3.6658E-4	45386.2	3.7016E-4		45434.9	0.0192	45386.2	0.02099	45386.2	0.02455		3.98072	0.0192	305.036	0.0841	3.98499	0.02099	302.603	0.11089	3.98499	0.02455	302.67	0.13566
36332.9	4.81738E-4	36313.8	5.49868E-4	36313.8	5.55249E-4		36332.9	0.01968	36313.8	0.02154	36313.8	0.02511		4.97795	0.01968	205.866	0.082	4.98058	0.02154	201.747	0.10496	4.98058	0.02511	201.806	0.12966
30256.5	2.59394E-4	30260.1	3.6658E-4	30260.1	3.70163E-4		30256.5	0.01994	30260.1	0.0219	30260.1	0.02548		5.97767	0.01994	126.571	0.08101	5.97696	0.0219	122	0.10289	5.97696	0.02548	122.053	0.12833
27921	1.48227E-4	27919.8	1.37469E-4	27919.8	0		27921	0.02008	27919.8	0.02204	27919.8	0.02548		6.47769	0.02008	91.8551	0.08045	6.47797	0.02204	86.6972	0.10165	6.47797	0.02548	86.7474	0.12745
25922	7.41128E-5	25922.9	1.37467E-4	25922.9	2.46776E-4		25922	0.02016	25922.9	0.02218	25922.9	0.02573		6.97723	0.02016	56.7614	0.07979	6.97697	0.02218	52.4789	0.09889	6.97697	0.02573	52.5204	0.12605
24191.4	1.48227E-4	24187.5	9.16459E-5	24187.5	1.23389E-4		24191.4	0.02031	24187.5	0.02227	24187.5	0.02585		7.47637	0.02031	36.328	0.07926	7.47757	0.02227	32.3094	0.09661	7.47757	0.02585	32.3467	0.12406
21350.4	1.85281E-4	21353.6	2.29111E-4	21353.6	3.70165E-4		21350.4	0.02049	21353.6	0.0225	21353.6	0.02622		8.47119	0.02049			8.46994	0.0225			8.46994	0.02622
19103.9	1.85285E-4	19098	1.8329E-4	19098	1.85078E-4		19103.9	0.02068	19098	0.02268	19098	0.02641		9.46737	0.02068			9.47027	0.02268			9.47027	0.02641
17281.5	7.41128E-5	17279	1.83292E-4	17279	1.85084E-4		17281.5	0.02075	17279	0.02287	17279	0.02659		10.4657	0.02075			10.4672	0.02287			10.4672	0.02659
15442	1.48226E-4	15442.2	1.8329E-4	15442.2	3.08471E-4		15442	0.0209	15442.2	0.02305	15442.2	0.0269		11.7125	0.0209			11.7123	0.02305			11.7123	0.0269
13961.1	1.11168E-4	13960.8	1.83288E-4	13960.8	1.23387E-4		13961.1	0.02101	13960.8	0.02323	13960.8	0.02702		12.9548	0.02101			12.9551	0.02323			12.9551	0.02702
12482.5	1.48227E-4	12511	1.37467E-4	12511	2.46778E-4		12482.5	0.02116	12511	0.02337	12511	0.02727		14.4894	0.02116			14.4563	0.02337			14.4563	0.02727
11315.4	7.41128E-5	11314	2.74934E-4	11314	3.08467E-4		11315.4	0.02123	11314	0.02364	11314	0.02758		15.9839	0.02123			15.9859	0.02364			15.9859	0.02758
10060.5	1.85285E-4	10058.3	1.37469E-4	10058.3	3.08471E-4		10060.5	0.02142	10058.3	0.02378	10058.3	0.02789		17.9775	0.02142			17.9816	0.02378			17.9816	0.02789
9058	2.96453E-4	9057.47	1.37469E-4	9057.47	1.85084E-4		9058	0.02172	9057.47	0.02392	9057.47	0.02807		19.9673	0.02172			19.9684	0.02392			19.9684	0.02807
8052.56	1.48226E-4	8051.47	1.8329E-4	8051.47	4.31856E-4		8052.56	0.02186	8051.47	0.0241	8051.47	0.0285		22.4604	0.02186			22.4634	0.0241			22.4634	0.0285
7247.68	1.1117E-4	7246.22	1.8329E-4	7246.22	2.46776E-4		7247.68	0.02197	7246.22	0.02429	7246.22	0.02875		24.9547	0.02197			24.9597	0.02429			24.9597	0.02875
6315.44	6.91861E-5	6514.48	2.83588E-4	6509.64	0		6315.44	0.02204	6514.48	0.02457	6509.64	0.02875		28.6383	0.02204			27.7633	0.02457			27.784	0.02875
5656.15	8.1256E-5	5858.26	2.0686E-4	5854.46	1.26662E-4		5656.15	0.02212	5858.26	0.02478	5854.46	0.02888		31.9764	0.02212			30.8733	0.02478			30.8933	0.02888
4918.76	1.16533E-4	5169.31	2.51293E-4	5166.19	4.00674E-5		4918.76	0.02224	5169.31	0.02503	5166.19	0.02892		36.7702	0.02224			34.9879	0.02503			35.0091	0.02892
4871.76	0	4896.61	1.07605E-4	4893.78	7.9846E-5		4871.76	0.02224	4896.61	0.02514	4893.78	0.029		37.1249	0.02224			36.9365	0.02514			36.9579	0.029
4349.84	2.82079E-5	3801.49	3.47869E-4	3799.6	0		4349.84	0.02227	3801.49	0.02548	3799.6	0.029		41.5793	0.02227			47.577	0.02548			47.6007	0.029
3536.52	1.67342E-4	3461.98	2.02898E-4	3460.36	0		3536.52	0.02244	3461.98	0.02569	3460.36	0.029		51.1417	0.02244			52.2429	0.02569			52.2673	0.029
3189.17	9.5401E-5	2886.13	3.01616E-4	2884.99	2.45426E-4		3189.17	0.02253	2886.13	0.02599	2884.99	0.02924		56.7117	0.02253			62.6665	0.02599			62.6913	0.02924
2745.33	8.73823E-5	2479.22	2.30735E-4	2478.39	4.34559E-4		2745.33	0.02262	2479.22	0.02622	2478.39	0.02968		65.8804	0.02262			72.9518	0.02622			72.9761	0.02968
2379.35	1.04198E-4	2093.04	4.28921E-4	2092.44	4.1632E-4		2379.35	0.02272	2093.04	0.02665	2092.44	0.03009		76.0139	0.02272			86.4119	0.02665			86.4368	0.03009
1979.24	3.50643E-4	1612.37	0.00164	1611.96	0.0014		1979.24	0.02307	1612.37	0.02829	1611.96	0.03149		91.3803	0.02307			112.173	0.02829			112.201	0.03149
1558.36	3.17603E-4	1321.58	0.00272	1321.2	6.7826E-4		1558.36	0.02339	1321.58	0.031	1321.2	0.03217		116.06	0.02339			136.854	0.031			136.893	0.03217
1271.26	5.21259E-4	1050.41	0.0016	1050.14	7.13017E-4		1271.26	0.02391	1050.41	0.0326	1050.14	0.03288		142.271	0.02391			172.184	0.0326			172.228	0.03288
1025.39	5.27475E-4	833.085	0.00131	832.901	8.94967E-4		1025.39	0.02444	833.085	0.03391	832.901	0.03378		176.386	0.02444			217.101	0.03391			217.149	0.03378
819.686	2.92154E-4	676.466	0.00117	676.336	6.48677E-4		819.686	0.02473	676.466	0.03508	676.336	0.03443		220.65	0.02473			267.365	0.03508			267.417	0.03443
667.499	2.93192E-4	553.07	0.0013	552.976	6.73667E-4		667.499	0.02503	553.07	0.03638	552.976	0.0351		270.957	0.02503			327.018	0.03638			327.073	0.0351
547.486	1.45005E-4	433.77	0.00123	433.709	9.37335E-4		547.486	0.02517	433.77	0.0376	433.709	0.03604		330.353	0.02517			416.957	0.0376			417.015	0.03604
428.843	3.35975E-4	349.612	0.00107	349.571	7.86256E-4		428.843	0.02551	349.612	0.03868	349.571	0.03682		421.748	0.02551			517.326	0.03868			517.387	0.03682
347.228	2.97591E-4	283.642	0.00144	283.614	0.00111		347.228	0.0258	283.642	0.04012	283.614	0.03793		520.879	0.0258			637.647	0.04012			637.711	0.03793
282.085	1.9322E-4	226.792	0.00111	226.774	0.00143		282.085	0.026	226.792	0.04123	226.774	0.03936		641.167	0.026			797.487	0.04123			797.551	0.03936
225.783	0	183.249	0.00118	183.237	0.00167		225.783	0.026	183.249	0.04241	183.237	0.04103		801.051	0.026			986.983	0.04241			987.047	0.04103
182.45	2.0504E-4	151.214	0.00121	151.206	0.00225		182.45	0.0262	151.214	0.04362	151.206	0.04328		991.306	0.0262			1196.08	0.04362			1196.14	0.04328
150.718	3.0794E-4	120.961	0.0018	120.957	0.0049		150.718	0.02651	120.961	0.04541	120.957	0.04818		1200.01	0.02651			1495.22	0.04541			1495.28	0.04818
120.583	3.96185E-4	95.3858	0.00352	95.3849	0.0148		120.583	0.02691	95.3858	0.04893	95.3849	0.06299		1499.91	0.02691			1896.13	0.04893			1896.14	0.06299
95.1769	6.81531E-4	77.1415	0.01054	77.1423	0.02685		95.1769	0.02759	77.1415	0.05947	77.1423	0.08984		1900.29	0.02759			2344.57	0.05947			2344.54	0.08984
77.0186	0.00534	69.0648	0.01417	69.0647	0.01184		77.0186	0.03293	69.0648	0.07364	69.0647	0.10167		2348.31	0.03293			2618.75	0.07364			2618.76	0.10167
68.9706	0.01124	62.5212	0.00902	62.5207	0.00755		68.9706	0.04417	62.5212	0.08265	62.5207	0.10923		2622.33	0.04417			2892.84	0.08265			2892.86	0.10923
62.4231	0.00993	55.7713	0.00726	55.7708	0.00797		62.4231	0.0541	55.7713	0.08991	55.7708	0.11719		2897.38	0.0541			3242.95	0.08991			3242.98	0.11719
55.7207	0.00883	50.3506	0.00581	50.3501	0.00658		55.7207	0.06292	50.3506	0.09573	50.3501	0.12377		3245.9	0.06292			3592.08	0.09573			3592.12	0.12377
50.3011	0.00704	40.281	0.01029	40.2806	0.01201		50.3011	0.06996	40.281	0.10602	40.2806	0.13577		3595.62	0.06996			4490.05	0.10602			4490.09	0.13577
40.248	0.00953	32.4059	0.00815	32.4056	0.00972		40.248	0.07949	32.4059	0.11417	32.4056	0.14549		4493.73	0.07949			5581.19	0.11417			5581.24	0.14549
32.3828	0.00757	26.2938	0.00726	26.2936	0.00883		32.3828	0.08705	26.2938	0.12142	26.2936	0.15432		5585.17	0.08705			6878.55	0.12142			6878.6	0.15432
26.2828	0.00636	23.4061	0.00386	23.4059	0.00473		26.2828	0.09342	23.4061	0.12528	23.4059	0.15905		6881.45	0.09342			7727.21	0.12528			7727.27	0.15905
23.401	0.00328	21.0964	0.00329	21.0962	0.0043		23.401	0.0967	21.0964	0.12857	21.0962	0.16336		7728.9	0.0967			8573.22	0.12857			8573.27	0.16336
21.0926	0.00287	19.9399	0.00151	19.9398	0.00175		21.0926	0.09956	19.9399	0.13008	19.9398	0.16511		8574.75	0.09956			9070.44	0.13008			9070.5	0.16511
19.9305	0.0016	18.8939	0.00176	18.8938	0.00243		19.9305	0.10116	18.8939	0.13184	18.8938	0.16754		9074.7	0.10116			9572.58	0.13184			9572.63	0.16754
18.9127	0.00149	17.1278	0.00361	17.1277	0.00474		18.9127	0.10265	17.1278	0.13544	17.1277	0.17228		9563.07	0.10265			10559.6	0.13544			10559.7	0.17228
17.102	0.00282	13.7355	0.00853	13.7354	0.01165		17.102	0.10546	13.7355	0.14397	13.7354	0.18393		10575.6	0.10546			13167.6	0.14397			13167.7	0.18393
13.7319	0.00647	11.0532	0.00933	11.0531	0.01321		13.7319	0.11193	11.0532	0.1533	11.0531	0.19714		13171	0.11193			16363	0.1533			16363.1	0.19714
11.0502	0.00617	9.06304	0.00904	9.06301	0.01345		11.0502	0.1181	9.06304	0.16234	9.06301	0.21059		16367.4	0.1181			19956.2	0.16234			19956.2	0.21059
9.06054	0.00523	7.23843	0.01104	7.23842	0.01557		9.06054	0.12333	7.23843	0.17338	7.23842	0.22617		19961.7	0.12333			24986.6	0.17338			24986.6	0.22617
7.23714	0.00524	6.03061	0.00955	6.0306	0.01202		7.23714	0.12857	6.03061	0.18293	6.0306	0.23818		24991	0.12857			29990.9	0.18293			29991	0.23818
6.02981	0.00398	5.48216	0.00498	5.48215	0.00606		6.02981	0.13255	5.48216	0.18791	5.48215	0.24424		29994.9	0.13255			32991.3	0.18791			32991.4	0.24424

## Sheet: M-MIP
Pore Diameter	intrusion volume	Pore Diameter	intrusion volume	Pore Diameter	intrusion volume		Pore Diameter	Cumulative Volume (mL/g)	Pore Diameter	Cumulative Volume (mL/g)	Pore Diameter (nm)	Cumulative Volume (mL/g)		Pressure (psia)	Cumulative Volume (mL/g)	Pressure (psia)	Cumulative Volume (mL/g)	Pressure (psia)	Cumulative Volume (mL/g)	Pressure (psia)	Cumulative Volume (mL/g)	Pressure (psia)	Cumulative Volume (mL/g)	Pressure (psia)	Cumulative Volume (mL/g)
nm	mL/g	nm	mL/g	nm	mL/g		nm	％	nm	％	nm	％
M1		M2		M3			M1		M2		M3			M1				M2				M3
														进贡压力		退贡压力		进贡压力		退贡压力		进贡压力		退贡压力
366938	0	366938	0	367398	0		366938	1.26119E-30	366938	1.321E-30	367398	1.37495E-30		0.4929	1.26119E-30	32989.9	0.10178	0.4929	1.321E-30	32990	0.09474	0.49228	1.37495E-30	32990.5	0.09175
301779	0.00504	301779	0.00478	299473	0.00368		301779	0.00504	301779	0.00478	299473	0.00368		0.59932	0.00504	27309.9	0.10219	0.59932	0.00478	27310.1	0.09523	0.60394	0.00368	27308.3	0.09207
257680	0.00276	257680	0.00296	258080	0.0023		257680	0.0078	257680	0.00774	258080	0.00598		0.70189	0.0078	21025.8	0.10219	0.70189	0.00774	21026	0.09523	0.7008	0.00598	21017.5	0.09207
225865	0.00252	225865	0.00266	226261	0.00225		225865	0.01033	225865	0.0104	226261	0.00822		0.80076	0.01033	16023.7	0.10219	0.80076	0.0104	16023.9	0.09523	0.79936	0.00822	16031.1	0.09207
201240	0.00158	201240	0.00171	201481	0.00172		201240	0.01191	201240	0.01211	201481	0.00994		0.89875	0.01191	12431.5	0.10219	0.89875	0.01211	12431.7	0.09523	0.89767	0.00994	12431.3	0.09207
180801	0.0019	180801	0.00143	180791	0.0013		180801	0.01381	180801	0.01355	180791	0.01124		1.00035	0.01381	9624.88	0.10219	1.00035	0.01355	9625.02	0.09523	1.0004	0.01124	9627.74	0.09207
144773	0.00403	144773	0.00286	144654	0.00233		144773	0.01784	144773	0.01641	144654	0.01357		1.24929	0.01784	7318.1	0.10219	1.24929	0.01641	7318.24	0.09523	1.25032	0.01357	7320.29	0.09207
120511	0.00259	120511	0.00164	120647	0.0013		120511	0.02043	120511	0.01804	120647	0.01486		1.5008	0.02043	5712.84	0.10219	1.5008	0.01804	5712.98	0.09523	1.49912	0.01486	5719.25	0.09151
100674	0.00279	100674	0.00135	100763	0.00114		100674	0.02322	100674	0.0194	100763	0.016		1.79653	0.02322	3306.86	0.10001	1.79653	0.0194	3307	0.09343	1.79494	0.016	3305.15	0.08897
90208.2	0.0012	90208.2	6.38947E-4	90239.5	5.28893E-4		90208.2	0.02442	90208.2	0.02004	90239.5	0.01653		2.00496	0.02442	2003.68	0.09728	2.00496	0.02004	2003.82	0.09071	2.00426	0.01653	2003.8	0.08587
72775.2	0.00319	72775.2	0.00135	72816	0.00106		72775.2	0.02761	72775.2	0.02139	72816	0.01759		2.48524	0.02761	1202.91	0.09342	2.48524	0.02139	1203.05	0.08689	2.48384	0.01759	1202.78	0.08195
60633.9	0.00197	60633.9	7.92291E-4	60622.5	8.46228E-4		60633.9	0.02958	60633.9	0.02218	60622.5	0.01843		2.98288	0.02958	702.502	0.08884	2.98288	0.02218	702.635	0.08227	2.98344	0.01843	700.396	0.07697
51911.8	0.00173	51911.8	7.66732E-4	51934.1	6.61118E-4		51911.8	0.03131	51911.8	0.02295	51934.1	0.01909		3.48406	0.03131	502.292	0.08555	3.48406	0.02295	502.424	0.07883	3.48256	0.01909	503.119	0.07353
45412.6	9.84497E-4	45412.6	4.60042E-4	45385.5	4.23115E-4		45412.6	0.0323	45412.6	0.02341	45385.5	0.01952		3.98266	0.0323	302.81	0.08199	3.98266	0.02341	302.943	0.0748	3.98505	0.01952	302.479	0.0693
36303.6	0.00137	36303.6	7.66734E-4	36315.2	6.8756E-4		36303.6	0.03367	36303.6	0.02418	36315.2	0.0202		4.98197	0.03367	202.358	0.07972	4.98197	0.02418	202.494	0.072	4.98039	0.0202	202.612	0.06683
30249.7	9.36475E-4	30249.7	5.36712E-4	30265.6	4.49559E-4		30249.7	0.0346	30249.7	0.02471	30265.6	0.02065		5.97902	0.0346	122.676	0.07776	5.97902	0.02471	122.813	0.06965	5.97588	0.02065	122.512	0.06482
27916.4	4.08206E-4	27916.4	3.06696E-4	27909	2.90891E-4		27916.4	0.03501	27916.4	0.02502	27909	0.02094		6.47875	0.03501	88.0393	0.07638	6.47875	0.02502	88.1763	0.06814	6.48047	0.02094	87.7729	0.06361
25917.3	3.36174E-4	25917.3	2.04463E-4	25922.2	1.58668E-4		25917.3	0.03535	25917.3	0.02523	25922.2	0.0211		6.97848	0.03535	52.3512	0.0748	6.97848	0.02523	52.4903	0.06617	6.97717	0.0211	52.9157	0.06209
24189	2.8814E-4	24189	1.78901E-4	24191.4	1.58669E-4		24189	0.03563	24189	0.0254	24191.4	0.02126		7.47709	0.03563	32.3495	0.07367	7.47709	0.0254	32.4904	0.06471	7.47637	0.02126	32.3115	0.06094
21344	6.24318E-4	21344	3.83368E-4	21351.4	2.90889E-4		21344	0.03626	21344	0.02579	21351.4	0.02155		8.47374	0.03626	--	--	8.47374	0.02579			8.47082	0.02155
19098.4	5.04255E-4	19098.4	2.55579E-4	19100.3	2.64445E-4		19098.4	0.03676	19098.4	0.02604	19100.3	0.02182		9.47006	0.03676			9.47006	0.02604			9.46913	0.02182
17281.5	3.12161E-4	17281.5	3.06692E-4	17286.8	2.90891E-4		17281.5	0.03707	17281.5	0.02635	17286.8	0.02211		10.4658	0.03707			10.4658	0.02635			10.4625	0.02211
15441.3	4.32216E-4	15441.3	2.55579E-4	15445.7	2.38003E-4		15441.3	0.03751	15441.3	0.02661	15445.7	0.02235		11.713	0.03751			11.713	0.02661			11.7096	0.02235
13959.6	3.60183E-4	13959.6	4.34482E-4	13960	3.70227E-4		13959.6	0.03787	13959.6	0.02704	13960	0.02272		12.9562	0.03787			12.9562	0.02704			12.9559	0.02272
12516.4	3.12161E-4	12516.4	3.32249E-4	12482.6	3.43779E-4		12516.4	0.03818	12516.4	0.02737	12482.6	0.02306		14.4501	0.03818			14.4501	0.02737			14.4892	0.02306
11339.1	4.08206E-4	11339.1	3.06694E-4	11318.8	2.90889E-4		11339.1	0.03859	11339.1	0.02768	11318.8	0.02335		15.9504	0.03859			15.9504	0.02768			15.979	0.02335
10060.4	7.20359E-4	10060.4	4.6004E-4	10060.2	3.43783E-4		10060.4	0.03931	10060.4	0.02814	10060.2	0.02369		17.9778	0.03931			17.9778	0.02814			17.9781	0.02369
9057.86	4.08206E-4	9057.86	3.06694E-4	9057.12	2.38001E-4		9057.86	0.03972	9057.86	0.02845	9057.12	0.02393		19.9676	0.03972			19.9676	0.02845			19.9692	0.02393
8050.95	2.88147E-4	8050.95	4.34484E-4	8052.16	2.90891E-4		8050.95	0.04	8050.95	0.02888	8052.16	0.02422		22.4649	0.04			22.4649	0.02888			22.4615	0.02422
7246.42	2.88147E-4	7246.42	3.83362E-4	7247.36	6.61114E-4		7246.42	0.04029	7246.42	0.02926	7247.36	0.02488		24.959	0.04029			24.959	0.02926			24.9558	0.02488
6629.1	5.26905E-5	6597.89	1.02643E-4	6519.91	1.05036E-4		6629.1	0.04035	6597.89	0.02937	6519.91	0.02499		27.2832	0.04035			27.4123	0.02937			27.7402	0.02499
5901.37	1.01838E-4	5876.53	9.09641E-5	5863	7.84136E-5		5901.37	0.04045	5876.53	0.02946	5863	0.02507		30.6477	0.04045			30.7773	0.02946			30.8483	0.02507
5169.92	1.41781E-4	5150.9	2.08281E-4	5205.64	1.42366E-4		5169.92	0.04059	5150.9	0.02967	5205.64	0.02521		34.9838	0.04059			35.113	0.02967			34.7438	0.02521
4767.68	1.04979E-4	4751.5	1.17972E-4	4962.26	1.09741E-4		4767.68	0.04069	4751.5	0.02978	4962.26	0.02532		37.9354	0.04069			38.0645	0.02978			36.4478	0.02532
3815.27	2.70601E-4	3805.27	8.19089E-4	3819.67	2.88749E-4		3815.27	0.04096	3805.27	0.0306	3819.67	0.02561		47.4052	0.04096			47.5298	0.0306			47.3506	0.02561
3436.71	1.48632E-4	3428.83	5.86417E-4	3451.98	5.12805E-4		3436.71	0.04111	3428.83	0.03119	3451.98	0.02612		52.6269	0.04111			52.7479	0.03119			52.3942	0.02612
2903.12	3.07467E-4	2897.64	7.14265E-4	2909.21	7.38963E-4		2903.12	0.04142	2897.64	0.0319	2909.21	0.02686		62.2998	0.04142			62.4175	0.0319			62.1692	0.02686
2503.02	5.20006E-4	2499.1	0.00106	2500.93	7.5935E-4		2503.02	0.04194	2499.1	0.03296	2500.93	0.02762		72.258	0.04194			72.3716	0.03296			72.3184	0.02762
2069.09	5.98889E-4	2066.56	0.00142	2070.3	8.53151E-4		2069.09	0.04254	2066.56	0.03438	2070.3	0.02847		87.4122	0.04254			87.5192	0.03438			87.3611	0.02847
1608.62	0.00127	1607.14	0.00179	1610.74	0.00175		1608.62	0.04381	1607.14	0.03617	1610.74	0.03022		112.434	0.04381			112.537	0.03617			112.286	0.03022
1320.09	0.00111	1319.14	0.00179	1314.74	0.00121		1320.09	0.04492	1319.14	0.03797	1314.74	0.03143		137.008	0.04492			137.107	0.03797			137.566	0.03143
1051.44	0.00155	1050.87	0.00224	1054.6	0.00147		1051.44	0.04647	1050.87	0.04021	1054.6	0.03291		172.014	0.04647			172.108	0.04021			171.499	0.03291
831.823	0.00219	831.461	0.00235	833.092	0.00138		831.823	0.04865	831.461	0.04256	833.092	0.03428		217.43	0.04865			217.525	0.04256			217.099	0.03428
677.437	0.00195	677.189	0.0018	676.097	0.00129		677.437	0.0506	677.189	0.04436	676.097	0.03557		266.982	0.0506			267.08	0.04436			267.511	0.03557
552.788	0.00159	552.622	0.00164	551.917	0.00163		552.788	0.05219	552.622	0.046	551.917	0.0372		327.184	0.05219			327.283	0.046			327.7	0.0372
433.197	0.00213	433.091	0.00188	433.378	0.00162		433.197	0.05432	433.091	0.04788	433.378	0.03883		417.508	0.05432			417.611	0.04788			417.334	0.03883
349.248	0.00179	349.177	0.00164	349.939	0.00142		349.248	0.05611	349.177	0.04952	349.939	0.04025		517.866	0.05611			517.971	0.04952			516.844	0.04025
283.928	0.00144	283.881	0.0015	283.864	0.00136		283.928	0.05754	283.881	0.05101	283.864	0.04161		637.004	0.05754			637.11	0.05101			637.148	0.04161
226.778	0.00153	226.748	0.00181	226.778	0.00154		226.778	0.05907	226.748	0.05282	226.778	0.04315		797.537	0.05907			797.642	0.05282			797.537	0.04315
183.153	0.0016	183.133	0.00164	183.296	0.00153		183.153	0.06067	183.133	0.05446	183.296	0.04468		987.5	0.06067			987.606	0.05446			986.727	0.04468
151.142	0.00143	151.129	0.00152	151.211	0.0014		151.142	0.0621	151.129	0.05598	151.211	0.04609		1196.65	0.0621			1196.75	0.05598			1196.1	0.04609
120.844	0.00168	120.836	0.00183	120.841	0.00202		120.844	0.06379	120.836	0.05781	120.841	0.04811		1496.67	0.06379			1496.77	0.05781			1496.71	0.04811
95.4337	0.00184	95.4283	0.00203	95.4541	0.00252		95.4337	0.06562	95.4283	0.05984	95.4541	0.05063		1895.18	0.06562			1895.28	0.05984			1894.77	0.05063
77.1443	0.00231	77.1408	0.00251	77.1561	0.00299		77.1443	0.06793	77.1408	0.06235	77.1561	0.05362		2344.48	0.06793			2344.59	0.06235			2344.13	0.05362
69.0629	0.0016	69.06	0.00157	69.0613	0.00204		69.0629	0.06954	69.06	0.06392	69.0613	0.05566		2618.82	0.06954			2618.93	0.06392			2618.88	0.05566
62.5251	0.00158	62.5227	0.00157	62.506	0.00208		62.5251	0.07112	62.5227	0.06549	62.506	0.05774		2892.66	0.07112			2892.77	0.06549			2893.54	0.05774
55.7708	0.00186	55.7689	0.00197	55.7797	0.00238		55.7708	0.07298	55.7689	0.06746	55.7797	0.06012		3242.98	0.07298			3243.09	0.06746			3242.46	0.06012
50.356	0.0018	50.3544	0.00187	50.3585	0.00216		50.356	0.07478	50.3544	0.06933	50.3585	0.06228		3591.7	0.07478			3591.81	0.06933			3591.52	0.06228
40.2741	0.00387	40.273	0.00375	40.273	0.0041		40.2741	0.07865	40.273	0.07308	40.273	0.06637		4490.82	0.07865			4490.93	0.07308			4490.94	0.06637
32.4111	0.0035	32.4104	0.00318	32.4089	0.00347		32.4111	0.08215	32.4104	0.07625	32.4089	0.06984		5580.28	0.08215			5580.41	0.07625			5580.67	0.06984
26.2944	0.00304	26.2939	0.00267	26.2985	0.00292		26.2944	0.08518	26.2939	0.07892	26.2985	0.07277		6878.41	0.08518			6878.54	0.07892			6877.34	0.07277
23.4175	0.00143	23.4171	0.00131	23.4151	0.00113		23.4175	0.08662	23.4171	0.08023	23.4151	0.0739		7723.44	0.08662			7723.57	0.08023			7724.24	0.0739
21.1169	0.0012	21.1166	0.0011	21.0987	0.00118		21.1169	0.08782	21.1166	0.08133	21.0987	0.07508		8564.87	0.08782			8565	0.08133			8572.27	0.07508
19.9432	5.70334E-4	19.9429	5.59226E-4	19.9541	6.21624E-4		19.9432	0.08839	19.9429	0.08189	19.9541	0.0757		9068.93	0.08839			9069.06	0.08189			9063.96	0.0757
18.9224	4.09357E-4	18.9221	3.35656E-4	18.9028	0.001		18.9224	0.0888	18.9221	0.08222	18.9028	0.0767		9558.17	0.0888			9558.3	0.08222			9568.11	0.0767
17.1222	0.00105	17.1219	9.80608E-4	17.1248	9.96448E-4		17.1222	0.08985	17.1219	0.08321	17.1248	0.0777		10563.1	0.08985			10563.3	0.08321			10561.5	0.0777
13.7365	0.00219	13.7364	0.00207	13.7372	0.00234		13.7365	0.09204	13.7364	0.08527	13.7372	0.08004		13166.6	0.09204			13166.8	0.08527			13166	0.08004
11.055	0.00189	11.0549	0.00197	11.0532	0.00225		11.055	0.09393	11.0549	0.08725	11.0532	0.0823		16360.3	0.09393			16360.5	0.08725			16363	0.0823
9.06377	0.00208	9.0637	0.00187	9.06441	0.00244		9.06377	0.09601	9.0637	0.08912	9.06441	0.08474		19954.6	0.09601			19954.7	0.08912			19953.1	0.08474
7.23831	0.0024	7.23827	0.00242	7.23828	0.00273		7.23831	0.09841	7.23827	0.09154	7.23828	0.08747		24987	0.09841			24987.1	0.09154			24987.1	0.08747
6.03085	0.00218	6.03082	0.00187	6.03059	0.00275		6.03085	0.10059	6.03082	0.09341	6.03059	0.09022		29989.7	0.10059			29989.9	0.09341			29991	0.09022
5.48239	0.00119	5.48237	0.00133	5.48229	0.00153		5.48239	0.10178	5.48237	0.09474	5.48229	0.09175		32989.9	0.10178			32990	0.09474			32990.5	0.09175

## Sheet: Fitting curve
	MIP		NMR
C1	0.0961	4009.33	0.0686	4009.33
C2	0.0967	5305	0.0767	5305
C3	0.1202	6460	0.0888	6460
M1	0.1764	3992	0.09	3992
M2	0.1794	6252	0.1025	6252
M3	0.1932	7729	0.1073	7729
C1	0.2173	13745	0.154	13745
C2	0.2692	15770	0.2005	15770
C3	0.3145	16310	0.2493	16310

## Sheet: Hysteresis loop
1	0.24678	0.014	0.1814	0.012	0.15015	0.014
2	0.74643	0.03	0.17015	0.013	0.0389	0.007
3	0.1841	0.02	0.1775	0.015	0.1479	0.011

## Sheet: NMR
	P1	P2	P3	M1	M2	M3	C1	C2	C3
0.001	0	0	0	0	0	0	0	0	0
0.0011	0	0	0	0	0	0	0	0	0
0.0012	0	0	0	0	0	0	0	0	0
0.0013	0	0	0	0	0	0	0	0	0
0.0014	0	0	0	0	0	0	0	0	0
0.0015	0	0	0	0	0	0	0	0	0
0.0016	0	0	0	0	0	0	0	0	0
0.0018	0	0	0	0	0	0	0	0	0
0.0019	0	0	0	0	0	0	0	0	0
0.0021	0	0	0	0	0	0	0	0	0
0.0022	0	0	0	0	0	0	0	0	0
0.0024	0	0	0	0	0	0	0	0	0
0.0026	0	0	0	0	0	0	0	0	0
0.0029	0	0	0	0	0	0	0	0	0
0.0031	0	0	0	0	0	0	0	0	0
0.0034	0	0	0	0	0	0	0	0	0
0.0037	0	0	0	0	0	0	0	0	0
0.004	0	0	0	0	0	0	0	0	0
0.0043	0	0	0	0	0	0	0	0	0
0.0047	0	0	0	0	0	0	0	0	0
0.0051	0	0	0	0	0	0	0	0	0
0.0055	0	0	0	0	0	0	0	0	0
0.0059	0	0	0	0	0	0	0	0	0
0.0064	0	0	0	0	0	0	0	0	0
0.007	0	1E-4	0	0	0	0	0	0	0
0.0076	2E-4	2E-4	2E-4	1E-4	1E-4	1E-4	0	0	1E-4
0.0082	6E-4	7E-4	6E-4	2E-4	2E-4	2E-4	2E-4	2E-4	2E-4
0.0089	0.0018	0.002	0.002	7E-4	7E-4	7E-4	5E-4	5E-4	5E-4
0.0097	0.0053	0.0058	0.0056	0.0021	0.002	0.0021	0.0015	0.0014	0.0015
0.0105	0.0138	0.0152	0.0149	0.0056	0.0053	0.0055	0.0039	0.0037	0.0041
0.0114	0.0337	0.0372	0.0362	0.0136	0.0129	0.0134	0.0095	0.009	0.0099
0.0123	0.0768	0.0845	0.0824	0.031	0.0293	0.0306	0.0216	0.0206	0.0226
0.0134	0.1638	0.1804	0.1759	0.0661	0.0624	0.0652	0.0461	0.0439	0.0483
0.0145	0.3296	0.363	0.3539	0.133	0.1256	0.1312	0.0927	0.0884	0.0971
0.0157	0.628	0.6917	0.6743	0.2534	0.2393	0.2501	0.1766	0.1684	0.185
0.017	1.1381	1.2536	1.2221	0.4592	0.4337	0.4532	0.32	0.3052	0.3354
0.0185	1.9693	2.1692	2.1149	0.7947	0.7505	0.7842	0.5537	0.5281	0.5804
0.02	3.2653	3.5971	3.5074	1.3177	1.2445	1.3004	0.918	0.8758	0.9625
0.0217	5.2053	5.735	5.5928	2.1006	1.9839	2.0733	1.4635	1.3964	1.5349
0.0235	8.0025	8.8183	8.6016	3.2296	3.0501	3.1879	2.25	2.1472	2.3607
0.0255	11.8981	13.1143	12.796	4.8022	4.5352	4.7408	3.3455	3.1935	3.5122
0.0277	17.1527	18.9125	18.4611	6.9239	6.5387	6.8364	4.8233	4.6058	5.0677
0.03	24.0346	26.5123	25.8936	9.7033	9.1631	9.5828	6.759	6.4573	7.109
0.0326	32.8051	36.2078	35.3875	13.2466	12.5086	13.0858	9.2262	8.8198	9.7172
0.0353	43.7047	48.2728	47.2202	17.6515	16.6672	17.4436	12.2928	11.7603	12.9691
0.0383	56.9378	62.9446	61.6381	23.0017	21.7175	22.7407	16.0166	15.3369	16.9329
0.0415	72.6601	80.4111	78.8433	29.361	27.7196	29.0431	20.4412	19.5955	21.6648
0.045	90.9672	100.798	98.9832	36.7689	34.7105	36.3936	25.5937	24.5667	27.2059
0.0488	111.887	124.161	122.141	45.2372	42.7009	44.8082	31.4812	30.2633	33.5793
0.0529	135.374	150.477	148.331	54.7474	51.6732	54.2738	38.0899	36.6789	40.7887
0.0574	161.307	179.647	177.493	65.2496	61.5801	64.7469	45.3841	43.7866	48.8166
0.0622	189.489	211.488	209.494	76.6625	72.3451	76.1537	53.3058	51.5393	57.6247
0.0675	219.653	245.74	244.125	88.8747	83.8631	88.3905	61.7765	59.8697	67.153
0.0732	251.465	282.073	281.11	101.747	96.0032	101.326	70.6978	68.6918	77.3218
0.0793	284.53	320.085	320.105	115.114	108.611	114.805	79.9543	77.9026	88.0322
0.086	318.406	359.321	360.708	128.791	121.512	128.648	89.4158	87.3847	99.1686
0.0933	352.608	399.274	402.465	142.577	134.518	142.662	98.9412	97.0085	110.601
0.1012	386.623	439.397	444.877	156.257	147.429	156.64	108.381	106.636	122.187
0.1097	419.919	479.12	487.412	169.613	160.039	170.366	117.583	116.123	133.776
0.119	451.959	517.853	529.515	182.423	172.141	183.624	126.392	125.323	145.213
0.129	482.209	555.005	570.614	194.472	183.532	196.199	134.658	134.093	156.339
0.1399	510.154	589.993	610.136	205.552	194.019	207.883	142.238	142.291	166.997
0.1517	535.306	622.255	647.516	215.471	203.421	218.484	149	149.787	177.036
0.1645	557.215	651.259	682.207	224.056	211.577	227.823	154.824	156.46	186.31
0.1783	575.481	676.519	713.692	231.158	218.345	235.745	159.607	162.201	194.686
0.1934	589.758	697.604	741.497	236.652	223.608	242.119	163.266	166.921	202.045
0.2097	599.769	714.142	765.197	240.444	227.277	246.842	165.737	170.547	208.283
0.2274	605.305	725.839	784.426	242.472	229.293	249.841	166.978	173.025	213.314
0.2466	606.235	732.476	798.89	242.707	229.627	251.075	166.972	174.323	217.073
0.2674	602.508	733.92	808.367	241.152	228.281	250.535	165.724	174.431	219.518
0.2899	594.153	730.126	812.717	237.845	225.287	248.248	163.262	173.359	220.627
0.3144	581.283	721.141	811.885	232.858	220.71	244.269	159.638	171.141	220.401
0.3409	564.089	707.099	805.899	226.292	214.641	238.688	154.924	167.827	218.866
0.3697	542.837	688.225	794.876	218.277	207.199	231.62	149.211	163.491	216.067
0.4009	517.865	664.825	779.015	208.967	198.525	223.208	142.61	158.221	212.071
0.4347	489.574	637.285	758.592	198.538	188.782	213.616	135.243	152.12	206.964
0.4714	458.419	606.06	733.958	187.184	178.147	203.027	127.247	145.305	200.848
0.5111	424.901	571.662	705.529	175.109	166.81	191.637	118.764	137.901	193.838
0.5543	389.552	534.654	673.774	162.524	154.967	179.651	109.945	130.04	186.062
0.601	352.928	495.633	639.208	149.643	142.818	167.275	100.938	121.858	177.656
0.6517	315.596	455.219	602.375	136.675	130.559	154.718	91.8909	113.489	168.757
0.7067	278.118	414.038	563.843	123.824	118.381	142.179	82.9464	105.067	159.508
0.7663	241.042	372.71	524.184	111.277	106.463	129.847	74.237	96.7183	150.048
0.831	204.888	331.836	483.963	99.2075	94.9679	117.895	65.8835	88.5605	140.508
0.9011	170.14	291.979	443.728	87.7672	84.0422	106.479	57.9922	80.7008	131.017
0.9771	137.232	253.66	403.995	77.0849	73.8096	95.7319	50.6526	73.2334	121.69
1.0596	106.543	217.338	365.241	67.2637	64.3706	85.761	43.936	66.2377	112.629
1.149	78.3867	183.407	327.889	58.3803	55.8009	76.6492	37.8946	59.7776	103.924
1.2459	53.0095	152.186	292.309	50.4839	48.1508	68.4526	32.5611	53.9005	95.6504
1.351	30.5839	123.915	258.805	43.597	41.4453	61.2008	27.9492	48.6375	87.8655
1.465	11.2095	98.751	227.615	37.7163	35.6854	54.8984	24.0543	44.0034	80.6124
1.5886	0	76.7697	198.911	32.8151	30.8498	49.5262	20.8555	39.9979	73.918
1.7226	0	57.9683	172.795	28.8457	26.8976	45.0442	18.3175	36.6065	67.7949
1.8679	0	42.2701	149.31	25.7428	23.771	41.3946	16.393	33.8022	62.2419
2.0255	0	29.5326	128.435	23.4276	21.3992	38.5052	15.0256	31.5478	57.2457
2.1964	0	19.557	110.099	21.8112	19.7017	36.2932	14.1527	29.7973	52.7831
2.3817	0	12.0991	94.1886	20.7995	18.5922	34.6697	13.7083	28.4992	48.8225
2.5826	0	6.8812	80.5497	20.2964	17.9822	33.5427	13.626	27.5981	45.3264
2.8005	0	3.6046	69.0031	20.2075	17.7845	32.8215	13.841	27.0372	42.2533
3.0368	0	1.9609	59.3505	20.4437	17.9155	32.4195	14.2929	26.7604	39.5599
3.293	0	1.6435	51.3833	20.9234	18.2982	32.2572	14.9266	26.7141	37.2027
3.5708	0	2.3571	44.8902	21.5745	18.8638	32.2639	15.694	26.8487	35.1397
3.872	0	3.8259	39.6642	22.3355	19.5528	32.3794	16.5546	27.1196	33.3319
4.1987	0	5.8003	35.5078	23.1564	20.3156	32.5547	17.4755	27.4881	31.7436
4.5529	0	8.0609	32.2375	23.9985	21.1127	32.7518	18.4315	27.9216	30.3437
4.937	0	10.4218	29.687	24.8338	21.9144	32.944	19.4047	28.3937	29.1058
5.3536	0	12.7311	27.709	25.6444	22.6999	33.1139	20.3829	28.8839	28.0081
5.8052	0	14.8708	26.1758	26.4206	23.4559	33.2534	21.3596	29.3767	27.0329
6.295	2.8162	16.7551	24.9799	27.1601	24.1758	33.3609	22.332	29.8617	26.1669
6.8261	6.794	18.3276	24.0324	27.8655	24.8581	33.4408	23.3002	30.3319	25.3999
7.402	10.2558	19.5581	23.2624	28.5437	25.5049	33.5008	24.266	30.7831	24.7244
8.0264	13.1897	20.4388	22.6145	29.2034	26.1205	33.5512	25.2313	31.2133	24.135
8.7036	15.603	20.9803	22.0472	29.8539	26.7102	33.6023	26.1977	31.6213	23.6274
9.4379	17.5186	21.2074	21.5308	30.5042	27.2793	33.6643	27.1654	32.0065	23.198
10.2341	18.971	21.1556	21.0448	31.1613	27.8319	33.7453	28.1323	32.368	22.8432
11.0975	20.0039	20.867	20.5764	31.83	28.3704	33.8507	29.094	32.704	22.559
12.0338	20.6662	20.3878	20.118	32.512	28.8949	33.9828	30.0433	33.0117	22.3403
13.049	21.0101	19.7647	19.6664	33.2056	29.4029	34.1406	30.97	33.287	22.1813
14.1499	21.088	19.0429	19.2205	33.9063	29.8894	34.3193	31.8616	33.5246	22.0747
15.3437	20.951	18.2646	18.7807	34.6062	30.347	34.5111	32.7032	33.7177	22.0121
16.6382	20.6471	17.4668	18.348	35.295	30.7659	34.7049	33.4781	33.8588	21.984
18.0419	20.2198	16.6814	17.923	35.9605	31.135	34.8874	34.1686	33.9394	21.98
19.564	19.708	15.9336	17.5061	36.5893	31.4418	35.0439	34.7564	33.9509	21.9891
21.2145	19.1445	15.2425	17.0965	37.1679	31.6734	35.1582	35.2238	33.8848	22
23.0043	18.5564	14.6209	16.6929	37.683	31.8174	35.2146	35.5538	33.733	22.0015
24.9451	17.9653	14.0759	16.2931	38.123	31.8622	35.1976	35.7318	33.4887	21.983
27.0496	17.387	13.6094	15.8943	38.4786	31.7979	35.0937	35.7452	33.1462	21.9345
29.3317	16.8325	13.2186	15.4933	38.7433	31.6173	34.8915	35.5851	32.7021	21.8474
31.8063	16.3081	12.8975	15.0869	38.9144	31.3158	34.5824	35.246	32.1549	21.7148
34.4896	15.8167	12.6371	14.672	38.9934	30.8925	34.1615	34.7267	31.5056	21.5312
37.3994	15.3579	12.4268	14.246	38.986	30.3502	33.6277	34.0301	30.7579	21.2936
40.5546	14.9291	12.2547	13.807	38.9025	29.6959	32.9842	33.1638	29.918	21.0007
43.976	14.5259	12.1092	13.3537	38.7575	28.9404	32.2382	32.1399	28.9948	20.6536
47.6861	14.143	11.9786	12.8862	38.5696	28.0988	31.4014	30.9744	27.9998	20.2555
51.7092	13.775	11.8526	12.4052	38.3609	27.1896	30.4893	29.6874	26.9469	19.8116
56.0717	13.4162	11.7221	11.9128	38.1563	26.2347	29.5209	28.3023	25.8515	19.3288
60.8022	13.0616	11.5801	11.4119	37.9826	25.2588	28.5184	26.8453	24.7313	18.8159
65.9319	12.7071	11.4212	10.9065	37.8675	24.2885	27.5061	25.3445	23.6045	18.2824
71.4943	12.3496	11.2422	10.401	37.8383	23.3515	26.5102	23.8295	22.4903	17.7391
77.526	11.9869	11.0418	9.9005	37.9209	22.4759	25.5572	22.3301	21.4078	17.1971
84.0665	11.6182	10.8205	9.4107	38.1386	21.6889	24.6734	20.8756	20.3759	16.6674
91.1589	11.2438	10.5805	8.9368	38.5108	21.016	23.8838	19.4941	19.4119	16.1608
98.8496	10.8648	10.3249	8.4844	39.0518	20.4797	23.2109	18.2112	18.5318	15.6872
107.189	10.4831	10.0583	8.0582	39.7698	20.0989	22.674	17.0493	17.7491	15.255
116.232	10.1013	9.7853	7.6627	40.6663	19.8877	22.2879	16.0273	17.0747	14.8713
126.038	9.7221	9.511	7.3011	41.735	19.8545	22.0625	15.1592	16.5159	14.5411
136.672	9.3485	9.2402	6.9759	42.962	20.0018	22.0017	14.4542	16.0769	14.2672
148.202	8.9834	8.9773	6.6884	44.3253	20.3253	22.1035	13.9161	15.7576	14.0501
160.705	8.6292	8.7257	6.4387	45.7959	20.8143	22.3598	13.5432	15.5543	13.8879
174.263	8.2879	8.4881	6.2256	47.3376	21.4518	22.7561	13.3287	15.4596	13.7766
188.965	7.9609	8.266	6.0469	48.9094	22.2151	23.2728	13.2608	15.4625	13.7099
204.907	7.6491	8.0598	5.8995	50.4658	23.0764	23.8854	13.3234	15.549	13.6798
222.195	7.3526	7.8688	5.7792	51.9597	24.0044	24.5658	13.497	15.7031	13.6771
240.94	7.071	7.6916	5.6813	53.3436	24.9656	25.2835	13.7595	15.9068	13.6915
261.267	6.8035	7.526	5.601	54.5718	25.9254	26.0073	14.0873	16.1416	13.7124
283.31	6.5488	7.3691	5.5328	55.6023	26.8499	26.706	14.4562	16.3888	13.7294
307.211	6.3053	7.2179	5.4719	56.3983	27.7072	27.3502	14.8427	16.6305	13.7324
333.13	6.0714	7.0692	5.4133	56.9295	28.4683	27.9133	15.2246	16.8504	13.7125
361.234	5.8453	6.9201	5.3528	57.173	29.1086	28.3723	15.5819	17.0337	13.662
391.71	5.6256	6.7677	5.2867	57.1137	29.6081	28.7087	15.8971	17.1685	13.5747
424.757	5.4106	6.6098	5.2118	56.7447	29.9519	28.9083	16.1561	17.245	13.446
460.592	5.1993	6.4445	5.1259	56.0665	30.1304	28.9622	16.3479	17.2564	13.2731
499.45	4.9906	6.2705	5.0274	55.087	30.1391	28.8657	16.4646	17.1984	13.0545
541.587	4.7837	6.087	4.9153	53.8202	29.9782	28.6188	16.5018	17.0692	12.7904
587.279	4.5784	5.8937	4.7894	52.2852	29.652	28.2251	16.4576	16.8692	12.4824
636.825	4.3743	5.6909	4.6498	50.5057	29.1687	27.6919	16.3328	16.6009	12.133
690.551	4.1715	5.4792	4.4974	48.5082	28.5391	27.0289	16.1305	16.2682	11.7458
748.81	3.9702	5.2595	4.3333	46.3212	27.7764	26.2479	15.8553	15.8763	11.3248
811.985	3.7706	5.033	4.1587	43.9744	26.8953	25.3623	15.5133	15.4315	10.8748
880.488	3.5732	4.801	3.9753	41.4975	25.9116	24.3863	15.1114	14.9404	10.4006
954.772	3.3785	4.5651	3.7846	38.9198	24.8412	23.3344	14.6573	14.4103	9.9072
1035.32	3.1871	4.3267	3.5886	36.2693	23.7002	22.2213	14.1588	13.8482	9.3995
1122.67	2.9995	4.0873	3.3887	33.5722	22.5041	21.061	13.6238	13.2613	8.8822
1217.38	2.8161	3.8485	3.1866	30.8528	21.2676	19.867	13.06	12.6563	8.3599
1320.09	2.6376	3.6115	2.984	28.1332	20.0044	18.6516	12.4748	12.0395	7.8366
1431.46	2.4643	3.3776	2.7822	25.4329	18.7272	17.4264	11.875	11.4168	7.3161
1552.23	2.2965	3.148	2.5824	22.7692	17.4472	16.2016	11.267	10.7934	6.8017
1683.18	2.1347	2.9236	2.3859	20.1567	16.1745	14.9863	10.6563	10.1741	6.2962
1825.18	1.9791	2.7053	2.1935	17.608	14.9177	13.7883	10.0479	9.563	5.8022
1979.17	1.8298	2.4937	2.0061	15.1333	13.6843	12.6144	9.4464	8.9635	5.3218
2146.14	1.687	2.2895	1.8244	12.7408	12.4805	11.4702	8.8553	8.3786	4.8565
2327.2	1.5508	2.093	1.6489	10.4367	11.3114	10.3602	8.2779	7.8107	4.4077
2523.54	1.4211	1.9046	1.4801	8.2258	10.1811	9.2882	7.7166	7.2618	3.9765
2736.44	1.298	1.7246	1.3182	6.1112	9.0926	8.2567	7.1736	6.7333	3.5635
2967.3	1.1813	1.5529	1.1635	4.0946	8.0484	7.2679	6.6504	6.2263	3.1691
3217.64	1.0709	1.3897	1.016	2.1768	7.0498	6.3229	6.1483	5.7415	2.7936
3489.1	0.9667	1.2349	0.8758	0.3575	6.0978	5.4226	5.6679	5.2793	2.437
3783.46	0.8685	1.0883	0.7428	0	5.1928	4.567	5.2097	4.8399	2.0991
4102.66	0.7761	0.9499	0.617	0	4.3344	3.7561	4.774	4.4232	1.7796
4448.78	0.6893	0.8194	0.4982	0	3.5222	2.989	4.3608	4.0289	1.4782
4824.11	0.6079	0.6965	0.3863	0	2.7553	2.2651	3.9696	3.6566	1.1942
5231.1	0.5316	0.5811	0.2809	0	2.0326	1.583	3.6002	3.3058	0.9273
5672.43	0.4602	0.4727	0.182	0	1.3527	0.9416	3.2521	2.9757	0.6767
6150.99	0.3934	0.3712	0.0891	0	0.7141	0.3393	2.9245	2.6656	0.4417
6669.92	0.3311	0.2762	0.0022	0	0.1151	0	2.6168	2.3748	0.2217
7232.63	0.2729	0.1874	0	0	0	0	2.3282	2.1024	0.016
7842.82	0.2187	0.1044	0	0	0	0	2.0578	1.8476	0
8504.49	0.1682	0.027	0	0	0	0	1.8049	1.6096	0
9221.98	0.1212	0	0	0	0	0	1.5686	1.3873	0
10000	0.0775	0	0	0	0	0	1.348	1.1801	0

## Sheet: NMR-1
	volume	volume	volume	volume		volume	volume	volume	volume
	mL/g	mL/g	mL/g	mL/g		mL/g	mL/g	mL/g	mL/g
	＜10nm	10-100nm	100-1000nm	＞1000nm		＜10nm	10-100nm	100-1000nm	＞1000nm
P1	0.7862	0.16811	0.02588	0.01981	P1	12.1071	2.5889	0.3986	0.305
P2	0.73585	0.22586	0.02171	0.01658	P2	14.7537	4.5285	0.4353	0.3325
P3	0.66005	0.30772	0.02093	0.0113	P3	16.4552	7.6715	0.5218	0.2816
M1	0.57683	0.18935	0.09357	0.14026	M1	5.2087	1.7098	0.8449	1.2665
M2	0.55627	0.22358	0.0979	0.12225	M2	5.7018	2.2917	1.0035	1.2531
M3	0.5286	0.17401	0.09581	0.20159	M3	5.6718	1.8671	1.028	2.163
C1	0.55996	0.17944	0.13178	0.12882	C1	3.8409	1.2308	0.9039	0.8836
C2	0.52319	0.23331	0.12499	0.11851	C2	4.0129	1.7895	0.9587	0.909
C3	0.542	0.30782	0.07566	0.07452	C3	4.8127	2.7333	0.6718	0.6617

## Sheet: PMC adsorptiondesorption
P adsorption/desorption								M adsorption/desorption								C adsorption/desorption
0	0	0	0	0	0	0		0	0	0	0	0	0	0		0	0	0	0	0	0	0
0.33	0.0361	0.35	0.06	0.18	0.05	0.21		0.33	0.11	0.32	0.11	0.27	0.18	0.19		0.33	0.12	0.32	0.11	0.3	0.1	0.22
0.58	0.11	0.4	0.08	0.28	0.1	0.25		0.58	0.13	0.44	0.18	0.39	0.22	0.3		0.58	0.18	0.39	0.14	0.38	0.15	0.34
0.76	0.22	0.5	0.1	0.4	0.16	0.38		0.76	0.26	0.55	0.28	0.52	0.35	0.43		0.76	0.29	0.52	0.24	0.48	0.24	0.46
0.86	0.3	0.57	0.25	0.53	0.22	0.45		0.86	0.3	0.6	0.35	0.6	0.43	0.48		0.86	0.31	0.56	0.3	0.52	0.32	0.56
0.98	0.42	0.77	0.31	0.75	0.41	0.63		0.98	0.47	0.78	0.55	0.8	0.66	0.69		0.98	0.48	0.69	0.45	0.73	0.485	0.7
1	1	1	1	1	1	1		1	1	1	1	1	1	1		1	1	1	1	1	1	1

## Sheet: PMC
	P1	P2	P3	M1	M2	M3	C1	C2	C3
0	0	0	0	0	0	0	0	0	0
0.2881	781	815	1045	333	213	388	266.667	336	318
0.40866	1077	1125	1685	473	305	570	490.667	589	445
0.57706	1394	1583	2275	628	416	770	619.333	752	601
0.70711	1635	1945	2677	748	505	952	720.333	898	721
1	2130	2785	3462	1004	692	1353	900.333	1146	979
1.41421	3032	4032	4621	1338	958	1991	1159.67	1527	1351
1.73205	4062	4962	5561	1565	1148	2490	1340.67	1799	1638
2	5334	5811	6495	1742	1306	2909	1487	2028	1880
2.23607	6596	6655	7173	1888	1438	3275	1605	2217	2062
2.44949	7448	7698	7762	2010	1569	3598	1714.67	2384	2258
3.16228	8849	10267	12444	2383	1947	4559	1941.67	2757	2833
3.74166	9986	11813	14870	2618	2239	5186	2177.33	3126	3222
4.89898	11539	13023	15114	3044	2651	6090	2525.33	3687	4038
6.9282	13235	13770	15201	3471	3837	6989	3109.33	4544	5118
8.48528	13395	14458	15360	3646	4367	7238	3372.67	4892	5654
9.79796	13439	15110	15524	3777	4802	7389	3549	5049	5998
10.9544	13542	15328	15559	3834	5170	7479	3642.67	5115	6168
12	13566	15656	15786	3846	5425	7555	3716	5112	6233
12.9615	13587	15679	16011	3847	5640	7529	3821	5196	6259
13.8564	13655	15693	16202	3927	5801	7573	3908.33	5276	6376
14.6969	13722	15748	16287	3938	5933	7604	3953.33	5303	6384
15.4919	13732	15752	16296	3940	6088	7661	3975.67	5328	6411
16.2481	13743	15759	16300	3970	6197	7719	3980	5283	6448
16.9706	13745	15770	16310	3992	6252	7729	4009.33	5305	6460
